# Supplementary material for: Invasive hematophagous arthropods and associated diseases in a changing world
Source: Parasit Vectors. 2023 Aug 17;16:291. doi: 10.1186/s13071-023-05887-x (PMC10436414; doi:10.1186/s13071-023-05887-x)
Supplement: Supplementary file 1 — Additional file 1: List of invasive hematophagous arthropods (species name). For each species, the following information, whenever available, is mentioned: native area (i.e. the known native geographic zone of the species), the invaded area, date or period of introduction, the date of extinction, the introduction pathway, the diseases / pathogens that are hosted by the species, the ecological impact, the description of the larval and adult habitats, and for ticks and fleas the mammals vectoring the species. [file 13071_2023_5887_MOESM1_ESM.xlsx]

## Sheet: Appendix S1
Appendix S1. List of invasive hematophagous arthropods (species name). For each species, the following information, whenever available, is mentioned: native area (i.e. the known native geographic zone of the species), the invaded area, date or period of introduction, the date of extinction, the introduction pathway, the diseases / pathogens that are hosted by the species, the ecological impact, t…
The information was retrieved and compiled from a variety of sources including the literature and online databases (TAXREF, GBIF, GRIIS).
			Species name	Native area	Invaded area	Introduction period or detection	Date of extinction	Introduction mode	Disease, pathogen transported	Ecological impact	Larval habitat	Imago habitat	Vector mammals (for ticks, fleas)	References
			Triatoma rubrofasciata	South America	Asia, Indian Ocean, Africa, Middle-East	16th-19th centuries		Sailing ships with rats as ectoparasites	Risk for Trypanosoma cruzi local transmission			Peridomestic	Rattus rattus (Rodentia: Muridae)	Dujardin et al., 2015
			Ae. albopictus	Indonesia	Indian Ocean	5th century ? (Hyp for 1st wave)		Settlement of islands	Dengue, chikungunya		Human-made containers			Delatte et al., 2011
			Ae. albopictus	India	Indian Ocean	17–18th century ? (Hyp for 1st wave)		Spice trade	Dengue, chikungunya		Human-made containers			Delatte et al., 2011
			Ae. albopictus	Asia	Some Pacific islands (e.g. Guam)	1941-1945		Army aircrafts and ships (Asia-Pacific war)	Dengue		Human-made containers			Kuno, 2012 ; Mouchet et al., 1995
			Ae. albopictus	Asia	Indian Ocean	90s (2nd wave of invasion)		?	Dengue, chikungunya		Human-made containers			Delatte et al., 2013
			Ae. albopictus	China	Albania	Mid 70s		Tires	Dengue, chikungunya		Human-made containers			Adhami & Reiter, 1998
			Ae. albopictus	USA	Europe	90s		Tires and lucky bamboo	Dengue, chikungunya		Human-made containers			Knudsen et al., 1996
			Ae. albopictus	North-East Asia	USA	80s		Tires	Dengue, chikungunya	Impact on Ae. triseriatus populations	Human-made containers			Hawley et al., 1987 ; Rochlin et al. 2012
			Ae. aegypti	Africa	America	15th-17th centuries		Transatlantic slave trade	Introduction and local transmission of yellow fever and dengue, Zika		Human-made containers			Lounibos, 2002
			Ae. aegypti	America	Asia/Australia	19th		Trade between America and Orient OR from now extinct populations in the Mediterranean Basin	Urban dengue epidemics, Zika		Human-made containers			Stanton, 1920 ; Gloria-Soria et al., 2016
			Ae. aegypti	Asia	Some Pacific islands (e.g. Midway)	1941-1945		Asia-Pacific war	Dengue, Zika		Human-made containers			Kuno, 2012
			An. gambiae s.l. & An. funestus	Continental Africa, Madagascar	Mauritius	1850s-1860s	1948-1952 (An. funestus only thanks to DDT campaigns)	Steamboats	Outbreak in 1868 and endemisation of malaria during decades		Groundwater pools (An. gambiae), permanent ponds (An. funestus)			Tatarsky et al., 2011 ; Rodhain, 1996
			An. arabiensis	Mauritius	Reunion Island	1868		Anemochory	Major malaria epidemics (1865-68) and endemisation of malaria (43 000 deaths of a population 330 000)					Mouchet et al., 1995
			An. arabiensis	West Africa (Senegal)	Brazil	1930	1941	Airplanes or steamership	Malaria epidemics (300 000 cases and 16 000 deaths)		Groundwater pools			Lambrechts et al., 2011
			An. arabiensis	Sudan	Egypt	1942	1945	Intensity of maritime traffic during the WWII	Malaria outbreak (130 000 cases)					Rodhain, 1996
			An. darlingi	Central Amazon region	Region of Iquitos (Upper Amazon)	1990s		Ornamental fish trade and farming	Malaria epidemics	Displacement of other anophelines	River margins, fish ponds, anthropogenically-made pools (road construction, mining)			Lounibos & Conn, 2000 ; Lainhart et al. 2015
			An. stephensi	Arab Peninsula (?)	Djibouti	2010s		Importation of goods and/or transportation of Somalian refugees returning from the Arab Peninsula	Urban malaria		Artificial containers	Peridomestic		Faulde et al., 2014
			An. stephensi	India	Sri Lanka	2010s		Fishing activities between India and Sri Lanka (water storage in fishing boats)	Urban malaria		Artificial containers	Peridomestic		Dharmasiri et al., 2017
			Cx. pipiens	Old world (Mediterranean Basin)	Temperate areas of North America	15th-17th centuries		European colonization of the Americas	West Nile Virus (WNV, enzootic cycles, human transmission)		Wide variations within the complex	Wide variations within the complex	Wide variations within the complex	Harbach, 2012 ; Fonseca et al., 2004
			Cx. pipiens	North America	East Asia (Japan)	Mid 20th century		Sea lines between Japan and North America	West Nile Virus (WNV, enzootic cycles, human transmission)		Wide variations within the complex	Wide variations within the complex	Wide variations within the complex	Mogi, 2012
			Cx. pipiens	Asia/Pacific	Australia	1941-1945		Asia-Pacific war	West Nile Virus (WNV, enzootic cycles, human transmission)		Wide variations within the complex	Wide variations within the complex	Wide variations within the complex	Drummond, 1951
			Cx. quinquefasciatus	Africa (or Asian origin*)	Americas	15th-17th centuries		Transatlantic slave trade	Lymphatic filariosis, avian malaria, pox viruses		Artificial containers	Peridomestic		Harbach, 2012; *: Other authors hypothyse an Asian origin (Fonseca et al., 2006)
			Cx. quinquefasciatus	Africa	Asia and Australia	15th-19th centuries		Trade between African and Asian colonies of British, Dutch, French and Portuguese	Lymphatic filariosis, avian malaria, pox viruses		Artificial containers	Peridomestic		Harbach, 2012
			Cx. quinquefasciatus	Mexico	Hawaï	19th century		Water tanks in sailing boat	Plasmodium relictum	Avian malaria led to extinction of endemic species of birds (Hawaï)	Artificial containers	Peridomestic		Lounibos, 2002
			Cx. quinquefasciatus	America	Archipelagos in the Pacific and Indian oceans	19th century		Sailing vessels, whaling industry	Lymphatic filariosis, avian malaria,		Artificial containers	Peridomestic		Lounibos, 2002
			Cx. quinquefasciatus	Asia	Pacific Island	1941-1945		Army aircrafts and ships (Asia-Pacific war)	Lymphatic filariosis, avian malaria,		Artificial containers	Peridomestic		Hugues & Porter, 1956
			Ae. notoscriptus	Australia	New Zealand	Early 20th century		Shipments	Ross River virus, Dirofilaria immitis		Tree holes, rock pools, shaded artificial containers			Weinstein et al., 1997
			Ae. australis	Australia	New Zealand	Early 20th century		Timber vessels	Potential vector of Ross River virus	Displacement of endemic mosquito species (Opifex fuscus)	Coastal rock, larvae are halophilic and extremely tolerant of changes in salinity	Rural		Weinstein et al., 1997
			Ae. camptorhyncus	Australia	New Zealand	Late 20th century		Sea containers	Ross River virus		Salt-marsh	Peridomestic		Derraik & Callisher, 2004 ; Weinstein et al., 1997
			Ae. japonicus	Eastern Asia (Japan, Korea, southern China, southeastern Russia)	North America, Europe	1990s		Used tire imports and trade	Japanese encephalitis virus, WNV	Displacement of native species (Ae. triseriatus and Ae. atropalpus), from some of their larval habitats ; possible interactions with Ae. albopictus	Rock pools, tree holes, bamboo stumps, artificial containers	Forested and bushy areas, in agricultural, rural, suburban or urban settings		Kaufman & Fonseca, 2014
			Ae. koreicus	Eastern Asia (Japan, Korea, southern China, southeastern Russia)	Europe	2000s-2010s		Unknown	Japanese encephalitis virus, Dirofilaria immitis		Artificial containers, semi-natural habitats	Peridomestic		Baldacchino et al., 2017
			Pulex irritans	Palearctic area	Afrotropical region	Late 19th century-20th century		Colonization and lifestyle changes of indigenous peoples	Yersinia pestis, contribution to plague foci in Africa				Human	Beaucournu et al., 1993
			Xenopsylla cheopis	Africa	Cosmotropical, South of Mediterranean area	?		Dispersal (principally on ships) by its rodent hosts	Role in plague epidemiology, murine typhus				Rattus rattus, R. norvegicus (Rodentia: Muridae)	Duchemin, 2017
			Xenopsylla braziliensis	Afrotropical	South America, Madagascar	?		Dispersal (principally on ships) by its rodent hosts	Role in plague epidemiology, murine typhus				Rattus rattus	Duchemin, 2017
			Amblyomma variegatum	West Africa (Senegal or Gambia)	Lesser Antilles	18th-19th centuries		Animal trade (transportation of litter, manure, soil or grass)	Heartwater (rickettsial disease of domestic and wild ruminants caused by Ehrlichia ruminantium), acute dermatophilosis				Bovinae	Barre et al., 1995
			Amblyomma variegatum	Lesser Antilles	Greater Antilles	19th-20th centuries		Dissemination in the Caribbean due to movements of cattle and arrival of migratory birds (Bubulcus ibis in 1950s)	Heartwater (rickettsial disease of domestic and wild ruminants caused by Ehrlichia ruminantium), acute dermatophilosis				Bovinae	Barre et al., 1995
			Amblyomma variegatum	East Africa	Comoro Islands, Madagascar, Mascarene Islands	1899 (first report in Madagascar)		Introduction of live animals by boat	Heartwater (rickettsial disease of domestic and wild ruminants caused by Ehrlichia ruminantium), acute dermatophilosis				Bovinae	Barre & Uilenberg, 2010
			Rhipicephalus microplus	Indonesia (Dutch East Indies)	Australia	19th century		Importation of buffalos (Bubalus bubalis) and bantengs (Bos javanicus)	Babesia bovis, Babesia bigemina, Theileria equi, Anaplasma marginale				Bovinae	Barre & Uilenberg, 2010
			Rhipicephalus microplus	India	America	Late 19th century-early 20th		Importation of zebus for cattle introduction and breeding of the hybrid American Brahman	Babesia bovis, Babesia bigemina, Theileria equi, Anaplasma marginale				Bovinae	Barre & Uilenberg, 2010
			Rhipicephalus microplus	Neotropics	Southern Africa	19th-20th centuries		Cattle trade	Babesia bovis, Babesia bigemina, Theileria equi, Anaplasma marginale				Bovinae	Barre & Uilenberg, 2010
			Rhipicephalus microplus	Australia	New Caledonia	1942		Transport of American troops with equids	Babesia bovis, Babesia bigemina, Theileria equi, Anaplasma marginale				Bovinae	Barre & Uilenberg, 2010
			Rhipicephalus microplus	Americas	French Polynesia	20th century		Introduction of cattle	Babesia bovis, Babesia bigemina, Theileria equi, Anaplasma marginale				Bovinae	Barre & Uilenberg, 2010
			Rhipicephalus microplus	Australia	Guam, Solomon Islands	1912		Introduction of cattle	Babesia bovis, Babesia bigemina, Theileria equi, Anaplasma marginale				Bovinae	Barre & Uilenberg, 2010
			Rhipicephalus microplus	South America (Brazil)	West Africa	21th century		Introduction of Brazilian cattle	Babesia bovis, Babesia bigemina, Theileria equi, Anaplasma marginale				Bovinae	Barre & Uilenberg, 2010
			Rhipicephalus sanguineus	Old world	Ubiquist	Ancient history (?) until today		Dog travel during human migrations	Rickettsia rickettsii, Anaplasma platys, Ehrlichia canis, Rickettsia conorii				Dogs	Otranto et al., 2014 ; Khasnatinov et al., 2016
			Amblyomma marmoreum	Southern continental Africa	North America (Florida)	90s		Pet trade (reptiles)	Potential vector of heartwater				Tortoises	Burridge et al., 2009
			Amblyomma sparsum	Africa	North America (Florida)	90s		Pet trade (reptiles)	Potential vector of heartwater				Tortoises	Burridge et al., 2010
			Haemaphysalis longicornis	East Asia (Japan, China, Northeastern Russia, Korea)	Australia, New Zealand, several Pacific islands (New Caledonia, Fiji, Western Samoa, Tonga, Vanuatu)	19th century		Cattle trade	Rickettsia japonica (Oriental spotted fever), Theileria orientalis (cattle theileriosis), newly described bunyavirus (Severe Fever with Thrombocytopenia Syndrome)					Hoogstraal et al., 1968
			Haemaphysalis longicornis	Australia (?)	United States of America	2010s		?	Rickettsia japonica (Oriental spotted fever), Theileria orientalis (cattle theileriosis), newly described bunyavirus (Severe Fever with Thrombocytopenia Syndrome)					Rainey et al., 2018
			Amblyomma breviscutatum	South-East Asia	South West Pacific (Fiji, Vanuatu)	Circa 3000 BC		Transport of pigs with Austronesian migrants						Barre & Uilenberg, 2010
			Simulium bipunctatum	South America (Brazil)	San Cristobal Island (Galapagos)	20th century		Aircrafts	Nuisance for human, vector of avian parasites (Leucocytozoon)					Anedraabo et al., 1993 ; Mouchet et al., 1995
			Culicoides belkini	Fiji Islands	French Polynesia	1959		Aircraft	Strong nuisance		Sandy beach margin of salt marshes			Sechan et al., 1993 ; Mouchet et al. 1995
			Leptoconops albiventris	New Guinea	Marquesas Islands	1906		Ship	Strong nuisance		Sand beaches at the upper limit of the tides			Sechan et al., 1993 ; Mouchet et al. 1996
